# Supplementary material for: New interaction partners for Nek4.1 and Nek4.2 isoforms: from the DNA damage response to RNA splicing
Source: Proteome Sci. 2015 Feb 26;13:11. doi: 10.1186/s12953-015-0065-6 (PMC4367857; doi:10.1186/s12953-015-0065-6)
Supplement: Additional file 1: — Table of exclusive and common interactors of Nek4.1 and Nek4.2 isoforms. The proteins identified by the IP-MS assays of Nek4.1 and Nek4.2 and not identified in the negative control (empty vector) are presented. Some proteins were identified for only one isoform and others were identified in immunoprecipitades of both isoforms. The number of experiments in which the proteins were found is shown. [file 12953_2015_65_MOESM1_ESM.xlsx]

## Sheet: Unique
Nek4.1
Uniprot ID	Description	Gene Name	Exp n
P62847	40S ribosomal protein S24	RPS24	4E
P42677	40S ribosomal protein S27	RPS27	3E
Q9Y230	RuvB-like 2	RUVBL2	3E
O43852	Calumenin	CALU	3E
Q13310	Polyadenylate-binding protein 4	PABP4	3E
O43390	Heterogeneous nuclear ribonucleoprotein R	HNRPR	3E
O95831	Apoptosis-inducing factor 1, mitochondrial	AIFM1	3E
P06576	ATP synthase subunit beta, mitochondrial	ATPB	3E
P12956	X-ray repair cross-complementing protein 6	XRCC6	3E
Q13263	Transcription intermediary factor 1-beta	TRIM28	3E
P09874	Poly [ADP-ribose] polymerase 1	PARP1	3E
Q16891	Mitochondrial inner membrane protein	IMMT	3E
P61353	60S ribosomal protein L27	RPL27	2E
P83731	60S ribosomal protein L24	RPL24	2E
P62266	40S ribosomal protein S23	RPS23	2E
P61247	40S ribosomal protein S3a	RPS3	2E
P50402	Emerin	EMD	2E
Q9UNE7	E3 ubiquitin-protein ligase CHIP	CHIP	2E
P49458	Signal recognition particle 9 kDa protein	SRP09	2E
P35268	60S ribosomal protein L22	RPL22	2E
Q12905	Interleukin enhancer-binding factor 2	ILF2	2E
P62910	60S ribosomal protein L32	RPL32	2E
P08865	40S ribosomal protein SA	RPSSA	2E
Q9Y265	RuvB-like 1	RUVBL1	2E
P62979	Ubiquitin-40S ribosomal protein S27a	RPS27A	2E
P36542	ATP synthase subunit gamma, mitochondrial	ATP5C1	2E
O75828	Carbonyl reductase [NADPH] 3	CBR3	2E
Q15365	Poly(rC)-binding protein 1	PCBP1	2E
P68104	Elongation factor 1-alpha 1	EEF1A1	2E
P50991	T-complex protein 1 subunit delta	CCT4	2E
P04843	Dolichyl-diphosphooligosaccharide--protein glycosyltransferase subunit 1	RPN1	2E
Q14684	Ribosomal RNA processing protein 1 homolog B	RRP1B	2E
O60884	DnaJ homolog subfamily A member 2	DNAJA2	2E
O96019	Actin-like protein 6A	ACTL6A	2E
A6NHR9	Structural maintenance of chromosomes flexible hinge domain-containing protein 1	SMCHD1	2E
Q9UJS0	Calcium-binding mitochondrial carrier protein Aralar2	SLC25A13	2E
P43243	Matrin-3	MATR3	2E
P33991	DNA replication licensing factor MCM4	MCM4	2E
Q15029	116 kDa U5 small nuclear ribonucleoprotein component	EFTUD2	2E
Q12931	Heat shock protein 75 kDa, mitochondrial	TRAP1	2E
Q13885	Tubulin beta-2A chain	TUBB2A	2E
P51965	Ubiquitin-conjugating enzyme E2 E1	UBE2E1	1E
Q30KQ2	Beta-defensin 130	DEFB130	1E
P0CW22	40S ribosomal protein S17-like	RPS17L	1E
P05114	Non-histone chromosomal protein HMG-14	HMGN1	1E
Q9BWJ5	Splicing factor 3B subunit 5	SF3B5	1E
P63220	40S ribosomal protein S21	RPS21	1E
P62263	40S ribosomal protein S14	RPS14	1E
P62277	40S ribosomal protein S13	RPS13	1E
Q16540	39S ribosomal protein L23, mitochondrial	MRPL23	1E
P51991	Heterogeneous nuclear ribonucleoprotein A3	HNRNPA3	1E
P62318	Small nuclear ribonucleoprotein Sm D3	SNRPD3	1E
P05451	Lithostathine-1-alpha	REG1A	1E
Q9NQ92	Coordinator of PRMT5 and differentiation stimulator	COPRS	1E
P49207	60S ribosomal protein L34	RPL34	1E
P02765	Alpha-2-HS-glycoprotein	AHSG	1E
Q9Y224	UPF0568 protein C14orf166	C14orf66	1E
P09972	Fructose-bisphosphate aldolase C	ALDOC	1E
P25787	Proteasome subunit alpha type-2	PSMA2	1E
P25786	Proteasome subunit alpha type-1	PSMA1	1E
P52907	F-actin-capping protein subunit alpha-1	CAPZA1	1E
Q13151	Heterogeneous nuclear ribonucleoprotein A0	HNRNPA0	1E
Q13561	Dynactin subunit 2	DCTN2	1E
P05141	ADP/ATP translocase 2	SCL25A5	1E
Q3ZCQ8	Mitochondrial import inner membrane translocase subunit TIM50	TIM50	1E
Q9UKZ4	Teneurin-1	TENM1	1E
P55209	Nucleosome assembly protein 1-like 1	NAP1L1	1E
P02679	Fibrinogen gamma chain	FGG	1E
P61962	DDB1- and CUL4-associated factor 7	DCAF7	1E
Q01518	Adenylyl cyclase-associated protein 1	CAP1	1E
P22695	Cytochrome b-c1 complex subunit 2, mitochondrial	Tcp1	1E
P17050	Alpha-N-acetylgalactosaminidase	NAGA	1E
P41091	Eukaryotic translation initiation factor 2 subunit 3	EIF2S3	1E
Q00325	Phosphate carrier protein, mitochondrial	SLC25A3	1E
O00425	Insulin-like growth factor 2 mRNA-binding protein 3	IGF2BP3	1E
Q8NEE8	Tetratricopeptide repeat protein 16	TTC16	1E
P30101	Protein disulfide-isomerase A3	PDIA3	1E
P07237	Protein disulfide-isomerase	PDIA1	1E
O14929	Histone acetyltransferase type B catalytic subunit	HAT1	1E
Q15428	Splicing factor 3A subunit 2	SF3A2	1E
Q9NZI8	Insulin-like growth factor 2 mRNA-binding protein 1	IGF2BP1	1E
O43242	26S proteasome non-ATPase regulatory subunit 3	PSMD3	1E
P08670	Vimentin	VIM	1E
Q5SSJ5	Heterochromatin protein 1-binding protein 3	HP1BP3	1E
P17858	6-phosphofructokinase, liver type	PFKL	1E
O60825	6-phosphofructo-2-kinase/fructose-2,6-bisphosphatase 2	PFKFB2	1E
Q9ULX6	A-kinase anchor protein 8-like	AKAP8L	1E
P46087	Putative ribosomal RNA methyltransferase NOP2	NOP2	1E
Q08380	Galectin-3-binding protein	LGALS3BP	1E
P33992	DNA replication licensing factor MCM5	MCM5	1E
O43707	Alpha-actinin-4	ACTN4	1E
P13639	Elongation factor 2	EEF2	1E
Q86W24	NACHT, LRR and PYD domains-containing protein 14	NLRP14	1E
O75643	U5 small nuclear ribonucleoprotein 200 kDa helicase	SNRNP200	1E
Q9UM54	Unconventional myosin-VI	MYO6	1E
Q00610	Clathrin heavy chain 1	CLTC	1E
Q6DCA4	LOC100133091	LOC100133091	1E
P28331	NADH-ubiquinone oxidoreductase 75 kDa subunit, mitochondrial	NDUFS1	1E
Q9P202	Whirlin	DFNB31	1E
P58505	Uncharacterized protein C21orf58	C21orf58	1E
Q9BZU1	PNAS-20	empty	1E
P12111	Collagen alpha-3(VI) chain	COL6A3	1E
O15111	Inhibitor of nuclear factor kappa-B kinase subunit alpha	CHUK	1E
O60733	85/88 kDa calcium-independent phospholipase A2	PLA2G6	1E
Q00889	Pregnancy-specific beta-1-glycoprotein 6	PSG6	1E
Q8N6M5	Probable allantoicase	ALLC	1E
Q16769	Glutaminyl-peptide cyclotransferase	QPCT	1E
Q71U36	Tubulin alpha-1A chain	TUBA1A	1E
Q9BVA1	Tubulin beta-2B chain	TUBB2B	1E
P04350	Tubulin beta-4A chain	TUBB4A	1E
P07996	Thrombospondin-1	THBS1	1E
Q13748	Tubulin alpha-3C/D chain	TUBA3C	1E
Q6PEY2	Tubulin alpha-3E chain	TUBA3E	1E
Q9NRY4	Rho GTPase-activating protein 35	ARHGAP35	1E
Q9HCM4	Band 4.1-like protein 5	EPB41L5	1E
Q13509	Tubulin beta-3 chain	TUBB3	1E
P68366	Tubulin alpha-4A chain	TUBA4A	1E
Q5W0Q7	SUMO-specific isopeptidase USPL1	USPL1	1E
Q8NBR6	Protein FAM63B	FAM63B	1E
O43182	Rho GTPase-activating protein 6	ARHGAP6	1E
Q9P0L2	Serine/threonine-protein kinase MARK1	MARK1	1E
P17066	Heat shock 70 kDa protein 6	HSPA6	1E
O75787	Renin receptor	ATP6AP2	1E
Q9Y2T7	Y-box-binding protein 2	YBX2	1E
P54652	Heat shock-related 70 kDa protein 2	HSPA2	1E
Q562R1	Beta-actin-like protein 2	ACTBL2	1E
P62736	Actin, aortic smooth muscle	ACTA2	1E
P68133	Actin, alpha skeletal muscle	ACTA1	1E
P63261	Actin, cytoplasmic 2	ACTG1	1E
P68032	Actin, alpha cardiac muscle 1	ACTC1	1E
Q6S8J3	POTE ankyrin domain family member E	POTEE	1E
A5A3E0	POTE ankyrin domain family member F	POTEF	1E
Q9BYX7	Putative beta-actin-like protein 3	POTEKP	1E
Q9BQ39	ATP-dependent RNA helicase DDX50	DDX50	1E
Q9NY65	Tubulin alpha-8 chain	TUBA8	1E
Q8N6C5	Immunoglobulin superfamily member 1	IGSF1	1E
Q5TA45	Integrator complex subunit 11	CPSF3L	1E
Q6UWM9	UDP-glucuronosyltransferase 2A3	UGT2A3	1E
Q8IXK0	Polyhomeotic-like protein 2	PHC2	1E
P23515	Oligodendrocyte-myelin glycoprotein	OMG	1E
Q8IYU2	E3 ubiquitin-protein ligase HACE1	HACE1	1E
O94889	Kelch-like protein 18	KLHL18	1E
Q9P2K3	REST corepressor 3	RCOR3	1E
O60347	TBC1 domain family member 12	TBC1D12	1E
Q8NDF8	Non-canonical poly(A) RNA polymerase PAPD5	PAPD5	1E
Q6J272	Protein FAM166A	FAM166A	1E
Q5TDP6	Lengsin	LGSN	1E
Q12887	Protoheme IX farnesyltransferase, mitochondrial	COX10	1E
Q8N3V7	Synaptopodin	SYNPO	1E
Q71UI9	Histone H2A.V	H2AFV	1E
P04908	Histone H2A type 1-B/E	HIST1H2AE	1E
Q7L7L0	Histone H2A type 3	HIST3H2A	1E
Q96QV6	Histone H2A type 1-A	HIST1H2AA	1E
Q96KK5	Histone H2A type 1-H	HIST1H2AH	1E
Q9BTM1	Histone H2A.J	H2AFJ	1E
Q93077	Histone H2A type 1-C	HIST1H2AC	1E
Q6FI13	Histone H2A type 2-A	HIST2H2AA4	1E
Q8IUE6	Histone H2A type 2-B	HIST2H2AB	1E
P0C0S5	Histone H2A.Z	H2AFZ	1E
P16104	Histone H2AX	H2AFX	1E
P20671	Histone H2A type 1-D	HIST1H2AD	1E
P0C0S8	Histone H2A type 1	HIST1H2AI	1E
Q16777	Histone H2A type 2-C	HIST2H2AC	1E
Q99878	Histone H2A type 1-J	HIST1H2AJ	1E
Q9Y5F6	Protocadherin gamma-C5	PCDHGC5	1E
Q99666	RANBP2-like and GRIP domain-containing protein 5/6	RGPD6	1E
A6NKT7	RanBP2-like and GRIP domain-containing protein 3	RGPD3	1E
O14715	RANBP2-like and GRIP domain-containing protein 8	RGPD8	1E
Q8WYP5	Protein ELYS	AHCTF1	1E
Q9NXL6	SID1 transmembrane family member 1	SIDT1	1E
P20309	Muscarinic acetylcholine receptor M3	CHRM3	1E
Q9UPW5	Cytosolic carboxypeptidase 1	AGTPBP1	1E
Q9UG01	Intraflagellar transport protein 172 homolog	IFT172	1E
Q9P2B4	CTTNBP2 N-terminal-like protein	CTTNBP2NL	1E
P12036	Neurofilament heavy polypeptide	NEFH	1E
Q9NZJ5	Eukaryotic translation initiation factor 2-alpha kinase 3	EIF2AK3	1E
P45983	Mitogen-activated protein kinase 8	MAPK8	1E
Q9Y546	Leucine-rich repeat-containing protein 42	LRRC42	1E
P34931	Heat shock 70 kDa protein 1-like	HSPA1L	1E
Q86YZ3	Hornerin	HRNR	1E
Q8NH70	Olfactory receptor 4A16	OR4A16	1E
Q16832	Discoidin domain-containing receptor 2	DDR2	1E
P42766	60S ribosomal protein L35	RPL35	1E
Q8IYJ1	Copine-9	CPNE9	1E
Q9ULT8	E3 ubiquitin-protein ligase HECTD1	HECTD1	1E
O75808	Calpain-15	CAPN15	1E
O00327	Aryl hydrocarbon receptor nuclear translocator-like protein 1	ARNTL	1E
O95996	Adenomatous polyposis coli protein 2	APC2	1E
O60244	Mediator of RNA polymerase II transcription subunit 14	MED14	1E
P17275	Transcription factor jun-B	JUNB	1E
Q16760	Diacylglycerol kinase delta	DGKD	1E
P06858	Lipoprotein lipase	LPL	1E
P20929	Nebulin	NEB	1E
Q53H47	Histone-lysine N-methyltransferase SETMAR	SETMAR	1E
Q9HCL3	Zinc finger protein 14 homolog	ZFP14	1E
Q96BY7	Autophagy-related protein 2 homolog B	ATG2B	1E
Q9UJP4	Kelch-like protein 21	KLHL21	1E
O43237	Cytoplasmic dynein 1 light intermediate chain 2	DYNC1LI2	1E
Q8N2A0	Putative uncharacterized protein encoded by LINC00269	NCRNA00269	1E
Q3BBV0	Neuroblastoma breakpoint family member 1	NBPF1	1E
Q5SXJ2	Neuroblastoma breakpoint family member 16	NBPF16	1E
Q3BBV2	Putative neuroblastoma breakpoint family member 8	NBPF8	1E
Q5TI25	Neuroblastoma breakpoint family member 14	NBPF14	1E
Q3BBW0	Neuroblastoma breakpoint family member 20	NBPF9	1E
Q6P3W6	Neuroblastoma breakpoint family member 10	NBPF10	1E
Q8N660	Neuroblastoma breakpoint family member 15	NBPF15	1E
Q86T75	Neuroblastoma breakpoint family member 11	NBPF11	1E
Q5RGN0	Putative neuroblastoma breakpoint family member 24	NBPF24	1E
Q5TAG4	Neuroblastoma breakpoint family member 12	NBPF12	1E
Q9ULV4	Coronin-1C	CORO1C	1E
Q9H477	Ribokinase	RBKS	1E
Q13296	Mammaglobin-A	SCGB2A2	1E
Q96QE4	Leucine-rich repeat-containing protein 37B	LRRC37B	1E
Q2LD37	Uncharacterized protein KIAA1109	KIAA1109	1E
Q6WQI6	Putative cancer susceptibility gene HEPN1 protein	HEPN1	1E
Q5H9L4	Transcription initiation factor TFIID subunit 7-like	TAF7L	1E
Q5SRD3	Arf-GAP with GTPase, ANK repeat and PH domain-containing protein 8	AGAP8	1E
Q8TF27	Arf-GAP with GTPase, ANK repeat and PH domain-containing protein 11	AGAP8	1E
A6NIR3	Arf-GAP with GTPase, ANK repeat and PH domain-containing protein 5	AGAP5	1E
Q96P64	Arf-GAP with GTPase, ANK repeat and PH domain-containing protein 4	AGAP4	1E
Q5VUJ5	Arf-GAP with GTPase, ANK repeat and PH domain-containing protein 7	AGAP7	1E
A8MT82	Putative centaurin-gamma-like family member 11P	CTGLF11P	1E
O75027	ATP-binding cassette sub-family B member 7, mitochondrial	ABCB7	1E
P04114	Apolipoprotein B-100	APOB	1E
Q9H7R5	Zinc finger protein 665	ZNF665	1E
Q13367	AP-3 complex subunit beta-2	AP3B2	1E
Q9NS68	Tumor necrosis factor receptor superfamily member 19	TNFRSF19	1E
Q96LM5	Uncharacterized protein C4orf45	C4orf45	1E
Q86YA3	Uncharacterized protein C4orf21	C4orf21	1E
P16144	Integrin beta-4	ITGB4	1E
O76082	Solute carrier family 22 member 5	SLC22A5	1E
Q8IX04	Ubiquitin-conjugating enzyme E2 variant 3	UEVLD	1E
Q99611	Selenide, water dikinase 2	SEPHS2	1E
Q14676	Mediator of DNA damage checkpoint protein 1	MDC1	1E
O15409	Forkhead box protein P2	FOXP2	1E
Q92823	Neuronal cell adhesion molecule	NRCAM	1E
Q08289	Voltage-dependent L-type calcium channel subunit beta-2	CACNB2	1E
Q86SJ6	Desmoglein-4	DSG4	1E
Q8NHM5	Lysine-specific demethylase 2B	KDM2B	1E
O43781	Dual specificity tyrosine-phosphorylation-regulated kinase 3	DYRK3	1E
Q9UJ68	Mitochondrial peptide methionine sulfoxide reductase	MSRA	1E
Q9NXZ2	Probable ATP-dependent RNA helicase DDX43	DDX43	1E
Q9UJU5	Forkhead box protein D3	FOXD3	1E
Q6PID6	Tetratricopeptide repeat protein 33	TTC33	1E
Q86VS3	IQ domain-containing protein H	IQCH	1E
Q9Y5P4	Collagen type IV alpha-3-binding protein	COL4A3BP	1E
Q96AY4	Tetratricopeptide repeat protein 28	TTC28	1E
Q9Y6E0	Serine/threonine-protein kinase 24	STK24	1E
Q9UMZ2	Synergin gamma	SYNRG	1E
Q8TBA6	Golgin subfamily A member 5	GOLGA5	1E
Q8N2M4	Lysoplasmalogenase-like protein TMEM86A	TMEM86A	1E
Q99650	Oncostatin-M-specific receptor subunit beta	OSMR	1E
Q5VZL5	Zinc finger MYM-type protein 4	ZMYM4	1E
Q99551	Transcription termination factor, mitochondrial	MTERF	1E
P51003	Poly(A) polymerase alpha	PAPOLA	1E
Q9NVR5	Protein kintoun	DNAAF2	1E
Q9NR81	Rho guanine nucleotide exchange factor 3	ARHGEF3	1E
Q86TB3	Alpha-protein kinase 2	ALPK2	1E
Q86XX4	Extracellular matrix protein FRAS1	FRAS1	1E
P29590	Protein PML	PML	1E
Q9NS40	Potassium voltage-gated channel subfamily H member 7	KCNH7	1E
Q9ULF5	Zinc transporter ZIP10	SLC39A10	1E
P51610	Host cell factor 1	HCFC1	1E
Q9P219	Protein Daple	CCDC88C	1E
Q9BZC7	ATP-binding cassette sub-family A member 2	ABCA2	1E
Q2M3T9	Hyaluronidase-4	HYAL4	1E
Q7Z3Z4	Piwi-like protein 4	PIWIL4	1E
Q9NS87	Kinesin-like protein KIF15	KIF15	1E
Q92636	Protein FAN	NSMAF	1E
Q96DZ1	Endoplasmic reticulum lectin 1	ERLEC1	1E
Q96JM2	Zinc finger protein 462	ZNF462	1E
O75443	Alpha-tectorin	TECTA	1E
P16234	Platelet-derived growth factor receptor alpha	PDGFRA	1E
Q86UK0	ATP-binding cassette sub-family A member 12	ABCA12	1E
Q99704	Docking protein 1	DOK1	1E
Q9H7D0	Dedicator of cytokinesis protein 5	DOCK5	1E
O95972	Bone morphogenetic protein 15	BMP15	1E
P39748	Flap endonuclease 1	FEN1	1E
Q9Y5X9	Endothelial lipase	LIPG	1E
Q9UL01	Dermatan-sulfate epimerase	DSE	1E
P28749	Retinoblastoma-like protein 1	RBL1	1E
Q9P253	Vacuolar protein sorting-associated protein 18 homolog	VPS18	1E
Q96J84	Kin of IRRE-like protein 1	KIRREL	1E
Q9P1Y5	Calmodulin-regulated spectrin-associated protein 3	KIAA1543	1E
P16112	Aggrecan core protein	ACAN	1E
O95180	Voltage-dependent T-type calcium channel subunit alpha-1H	CACNA1H	1E
Q9BQN1	Protein FAM83C	FAM83C	1E
Q96RT8	Gamma-tubulin complex component 5	TUBGCP5	1E
A0AVK6	Transcription factor E2F8	E2F8	1E
Q13402	Unconventional myosin-VIIa	MYO7A	1E
Q6Q759	Sperm-associated antigen 17	SPAG17	1E
Q8IWA4	Mitofusin-1	MFN1	1E
Q7Z4L5	Tetratricopeptide repeat protein 21B	TTC21B	1E
P43007	Neutral amino acid transporter A	SLC1A4	1E
Q9NWS1	PCNA-interacting partner	C12orf48	1E
Q9BV47	Dual specificity protein phosphatase 26	DUSP26	1E
Q96G03	Phosphoglucomutase-2	PGM2	1E
O60296	Trafficking kinesin-binding protein 2	TRAK2	1E
Q03169	Tumor necrosis factor alpha-induced protein 2	TNFAIP2	1E
P49588	Alanine--tRNA ligase, cytoplasmic	AARS	1E
Q9NYQ7	Cadherin EGF LAG seven-pass G-type receptor 3	CELSR3	1E
P43363	Melanoma-associated antigen 10	MAGEA10	1E
Q9P227	Rho GTPase-activating protein 23	ARHGAP23	1E
Q03001	Dystonin	DST	1E
Q9P2P6	StAR-related lipid transfer protein 9	STARD9	1E
O14514	Brain-specific angiogenesis inhibitor 1	BAI1	1E
Q5T5P2	Sickle tail protein homolog	KIAA1217	1E
Q6ZNL0	GPS, PLAT and transmembrane domain-containing protein FLJ00285	LOC399491	1E
O95639	Cleavage and polyadenylation specificity factor subunit 4	CPSF4	1E
Q9Y6X0	SET-binding protein	SETBP1	1E
Q13523	Serine/threonine-protein kinase PRP4 homolog	PRPF4B	1E
Q9NQW8	Cyclic nucleotide-gated cation channel beta-3	CNGB3	1E
Q6V0I7	Protocadherin Fat 4	FAT4	1E
Q9Y6E2	Basic leucine zipper and W2 domain-containing protein 2	BZW2	1E
Q96EM0	Trans-L-3-hydroxyproline dehydratase	C14orf149	1E
Q9ULL5	Proline-rich protein 12	PRR12	1E
Q8IZ81	ELMO domain-containing protein 2	ELMOD2	1E
Q9Y566	SH3 and multiple ankyrin repeat domains protein 1	SHANK1	1E
Q8IZH2	5'-3' exoribonuclease 1	XRN1	1E
Q9ULQ0	Striatin-interacting protein 2	FAM40B	1E
Q9BS34	Zinc finger protein 670	ZNF670	1E
Q86YC2	Partner and localizer of BRCA2	PALB2	1E
Q86US8	Telomerase-binding protein EST1A	SMG6	1E
Q8N5M1	ATP synthase mitochondrial F1 complex assembly factor 2	ATPAF2	1E
Q96JN2	Coiled-coil domain-containing protein 136	CCDC136	1E
P27816	Microtubule-associated protein 4	MAP4	1E
Q5S007	Leucine-rich repeat serine/threonine-protein kinase 2	LRRK2	1E
O95714	E3 ubiquitin-protein ligase HERC2	HERC2	1E
O75575	DNA-directed RNA polymerase III subunit RPC9	CRCP	1E
O75962	Triple functional domain protein	TRIO	1E
Q9UKP5	A disintegrin and metalloproteinase with thrombospondin motifs 6	ADAMTS6	1E
Q92696	Geranylgeranyl transferase type-2 subunit alpha	RABGGTA	1E
P50221	Homeobox protein MOX-1	MEOX1	1E
Q7Z407	CUB and sushi domain-containing protein 3	CSMD3	1E
Q8NG08	DNA helicase B	HELB	1E
Q16880	2-hydroxyacylsphingosine 1-beta-galactosyltransferase	UGT8	1E
P14543	Nidogen-1	NID1	1E
A6NKL6	Transmembrane protein 200C	TMEM200C	1E
Q8NHW5	60S acidic ribosomal protein P0-like	RPLP0P6	1E
Q9NRM1	Enamelin	ENAM	1E
Q9C091	GREB1-like protein	GREB1L	1E
Q9C000	NACHT, LRR and PYD domains-containing protein 1	NLRP1	1E
Q8NGA0	Olfactory receptor 7G1	OR7G1	1E
Q7Z589	Protein EMSY	C11orf30	1E
Q5TCZ1	SH3 and PX domain-containing protein 2A	SH3PXD2A	1E
Q9UNS1	Protein timeless homolog	TIMELESS	1E
Q8N4U5	T-complex protein 11-like protein 2	TCP11L2	1E
Q8WXQ8	Carboxypeptidase A5	CPA5	1E
Q8TB40	Abhydrolase domain-containing protein 4	ABHD4	1E
Q86UQ4	ATP-binding cassette sub-family A member 13	ABCA13	1E
Q8IZ96	CKLF-like MARVEL transmembrane domain-containing protein 1	CMTM1	1E
Q8IYM0	Protein FAM186B	FAM186B	1E
P59510	A disintegrin and metalloproteinase with thrombospondin motifs 20	ADAMTS20	1E
P52948	Nuclear pore complex protein Nup98-Nup96	NUP98	1E
Q93084	Sarcoplasmic/endoplasmic reticulum calcium ATPase 3	ATP2A3	1E
Q86YS6	Ras-related protein Rab-43	RAB43	1E
A6NDJ8	Putative Rab-43-like protein ENSP00000330714	empty	1E
P25940	Collagen alpha-3(V) chain	COL5A3	1E
Q8IWA0	WD repeat-containing protein 75	WDR75	1E
A6NHL2	Tubulin alpha chain-like 3	TUBAL3	1E
Q9NWU1	3-oxoacyl-[acyl-carrier-protein] synthase, mitochondrial	OXSM	1E
Q8N5H7	SH2 domain-containing protein 3C	SH2D3C	1E
B1APH4	Putative zinc finger protein 487	ZNF487P	1E
Q9C0K0	B-cell lymphoma/leukemia 11B	BCL11B	1E
Q9BQS2	Synaptotagmin-15	SYT15	1E
Q14CM0	FERM and PDZ domain-containing protein 4	FRMPD4	1E
Q9C0F0	Putative Polycomb group protein ASXL3	ASXL3	1E
Q02641	Voltage-dependent L-type calcium channel subunit beta-1	CACNB1	1E
Q3V6T2	Girdin	CCDC88A	1E
Q9ULU8	Calcium-dependent secretion activator 1	CADPS	1E
O00322	Uroplakin-1a	UPK1A	1E
Q03468	DNA excision repair protein ERCC-6	ERCC6	1E
Nek4.2
Uniprot ID	Description	Gene Name	Exp n
Q6NVV1	Putative 60S ribosomal protein L13a-like MGC87657	empty	2E
P31946	14-3-3 protein beta/alpha	YWHAB	2E
P61981	14-3-3 protein gamma	YWHAG	2E
Q9GZS3	WD repeat-containing protein 61	WDR61	2E
O94905	Erlin-2	ERLIN2	2E
Q15427	Splicing factor 3B subunit 4	SF3B4	2E
P62314	Small nuclear ribonucleoprotein Sm D1	SNRPD1	1E
P18859	ATP synthase-coupling factor 6, mitochondrial	ATP5J	1E
P62316	Small nuclear ribonucleoprotein Sm D2	SNRPD2	1E
P05386	60S acidic ribosomal protein P1	RPLP1	1E
P83881	60S ribosomal protein L36a	RPL36A	1E
P60660	Myosin light polypeptide 6	MYL6	1E
Q01130	Serine/arginine-rich splicing factor 2	SRSF2	1E
P63104	14-3-3 protein zeta/delta	YWHAZ	1E
P19105	Myosin regulatory light chain 12A	MYL12A	1E
Q09028	Histone-binding protein RBBP4	RBBP4	1E
P05451	Lithostathine-1-alpha	REG1A	1E
P25789	Proteasome subunit alpha type-4	PSMA4	1E
Q07955	Serine/arginine-rich splicing factor 1	SRSF1	1E
Q8N954	G patch domain-containing protein 11	GPATCH11	1E
Q8WWY3	U4/U6 small nuclear ribonucleoprotein Prp31	PRPF31	1E
P61163	Alpha-centractin	ACTR1A	1E
P36873	Serine/threonine-protein phosphatase PP1-gamma catalytic subunit	PPP1CC	1E
P29692	Elongation factor 1-delta	EEF1D	1E
P06733	Alpha-enolase	ENO1	1E
Q9NR64	Kelch-like protein 1	KLHL1	1E
Q15717	ELAV-like protein 1	ELAVL1	1E
Q15366	Poly(rC)-binding protein 2	PCBP2	1E
P52209	6-phosphogluconate dehydrogenase, decarboxylating	PGD	1E
P03956	Interstitial collagenase	MMP1	1E
Q92945	Far upstream element-binding protein 2	KHSRP	1E
O43318	Mitogen-activated protein kinase kinase kinase 7	MAP3K7	1E
O00391	Sulfhydryl oxidase 1	QSOX1	1E
P48643	T-complex protein 1 subunit epsilon	CCT5	1E
Q16630	Cleavage and polyadenylation specificity factor subunit 6	CPSF6	1E
O00567	Nucleolar protein 56	NOP56	1E
Q96SB4	SRSF protein kinase 1	SRPK1	1E
Q9Y6U3	Adseverin	SCIN	1E
Q8N163	Cell cycle and apoptosis regulator protein 2	CCAR2	1E
O60568	Procollagen-lysine,2-oxoglutarate 5-dioxygenase 3	PLOD3	1E
Q99459	Cell division cycle 5-like protein	CDC5L	1E
Q14974	Importin subunit beta-1	KPNB1	1E
Q9UHB6	LIM domain and actin-binding protein 1	LIMA1	1E
Q01804	OTU domain-containing protein 4	OTUD4	1E
Q10570	Cleavage and polyadenylation specificity factor subunit 1	CPSF1	1E
P35579	Myosin-9	MYH9	1E
P78527	DNA-dependent protein kinase catalytic subunit	PRKDC	1E

## Sheet: Common
Uniprot ID	Description	Gene Name	Nek4.1	Nek4.2
P51957	Serine/threonine-protein kinase Nek4	NEK4	4E	4E
P68363	Tubulin alpha-1B chain	TUBA1B	4E	4E
P07900	Heat shock protein HSP 90-alpha	HSP90AA1	4E	4E
O75688	Protein phosphatase 1B	PPM1B	3E	4E
P08238	Heat shock protein HSP 90-beta	HSP90AB1	3E	4E
P38646	Stress-70 protein, mitochondrial	HSPA9	3E	4E
P61313	60S ribosomal protein L15	RPL15	3E	1E
P68371	Tubulin beta-4B chain	TUBB4B	3E	4E
P62906	60S ribosomal protein L10a	RPL10A	3E	1E
P62714	Serine/threonine-protein phosphatase 2A catalytic subunit beta isoform	PPP2CB	3E	2E
P46821	Microtubule-associated protein 1B	MAP1B	3E	4E
P18124	60S ribosomal protein L7	RPL7	3E	4E
P31943	Heterogeneous nuclear ribonucleoprotein H	HNRNPH1	3E	4E
P46776	60S ribosomal protein L27a	RPL27A	3E	2E
P60709	Actin, cytoplasmic 1	ACTB	3E	4E
P46781	40S ribosomal protein S9	RPS9	3E	4E
P52597	Heterogeneous nuclear ribonucleoprotein F	HNRNPF	3E	3E
O14654	Insulin receptor substrate 4	IRS4	3E	2E
Q9NR30	Nucleolar RNA helicase 2	DDX21	3E	4E
P46778	60S ribosomal protein L21	RPL21	3E	4E
P52272	Heterogeneous nuclear ribonucleoprotein M	HNRNPM	3E	2E
P12236	ADP/ATP translocase 3	SLC25A6	3E	1E
P07910	Heterogeneous nuclear ribonucleoproteins C1/C2	HNRNPC	3E	2E
P12004	Proliferating cell nuclear antigen	PCNA	3E	2E
Q13435	Splicing factor 3B subunit 2	SF3B2	3E	3E
O43143	Putative pre-mRNA-splicing factor ATP-dependent RNA helicase DHX15	DHX15	3E	2E
P62258	14-3-3 protein epsilon	YWHAE	3E	2E
Q15393	Splicing factor 3B subunit 3	SF3B3	3E	2E
P27824	Calnexin	CANX	3E	1E
Q9UQ35	Serine/arginine repetitive matrix protein 2	SRRM2	3E	1E
P23396	40S ribosomal protein S3	RPS3	2E	3E
P15880	40S ribosomal protein S2	RPS2	2E	1E
P62851	40S ribosomal protein S25	RPS25	2E	1E
P62701	40S ribosomal protein S4, X isoform	RPS4X	2E	3E
P18077	60S ribosomal protein L35a	RPL35A	2E	1E
P39023	60S ribosomal protein L3	RPL3	2E	2E
P14618	Pyruvate kinase PKM	PKM	2E	1E
P22626	Heterogeneous nuclear ribonucleoproteins A2/B1	HNRNPA2B1	2E	1E
Q99848	Probable rRNA-processing protein EBP2	EBNA1BP2	2E	1E
O95816	BAG family molecular chaperone regulator 2	BAG2	2E	3E
Q96I25	Splicing factor 45	RBM17	2E	1E
Q96E39	RNA binding motif protein, X-linked-like-1	RBMXL1	2E	1E
Q02978	Mitochondrial 2-oxoglutarate/malate carrier protein	SLC25A11	2E	1E
P25205	DNA replication licensing factor MCM3	MCM3	2E	1E
Q9UMS4	Pre-mRNA-processing factor 19	PRPF19	2E	1E
P46777	60S ribosomal protein L5	RPL5	2E	1E
P25705	ATP synthase subunit alpha, mitochondrial	ATP5A1	2E	1E
O60506	Heterogeneous nuclear ribonucleoprotein Q	HNRNPQ	2E	1E
P62917	60S ribosomal protein L8	RPL8	2E	2E
Q92841	Probable ATP-dependent RNA helicase DDX17	DDX17	2E	2E
Q9NYF8	Bcl-2-associated transcription factor 1	BCLFA1	2E	1E
P05455	Lupus La protein	SSB	2E	2E
Q8NC51	Plasminogen activator inhibitor 1 RNA-binding protein	SERBP1	2E	1E
P23246	Splicing factor, proline- and glutamine-rich	SFPQ	2E	1E
O15042	U2 snRNP-associated SURP motif-containing protein	U2SURP	2E	3E
Q9HDC5	Junctophilin-1	JPH1	2E	1E
Q08211	ATP-dependent RNA helicase A	DHX9	2E	1E
Q16875	6-phosphofructo-2-kinase/fructose-2,6-bisphosphatase 3	PFKFB3	2E	1E
P27708	CAD protein	CAD	2E	1E
O75533	Splicing factor 3B subunit 1	SF3B1	2E	2E
P62269	40S ribosomal protein S18	RPS18	2E	2E
Q99714	3-hydroxyacyl-CoA dehydrogenase type-2	HSD17B10	2E	1E
P30050	60S ribosomal protein L12	RPL12	1E	3E
Q8N4Q1	Mitochondrial intermembrane space import and assembly protein 40	CHCHD4	1E	1E
P62304	Small nuclear ribonucleoprotein E	SNRPE	1E	2E
P25398	40S ribosomal protein S12	RPS12	1E	1E
Q9BRJ6	Uncharacterized protein C7orf50	C7orf50	1E	1E
Q04837	Single-stranded DNA-binding protein, mitochondrial	SSBP1	1E	2E
P60866	40S ribosomal protein S20	RPS20	1E	1E
P62750	60S ribosomal protein L23a	RPL23A	1E	2E
Q06830	Peroxiredoxin-1	PRDX1	1E	3E
P62913	60S ribosomal protein L11	RPL11	1E	2E
Q9GZV4	Eukaryotic translation initiation factor 5A-2	EIF5A2	1E	1E
Q96HS1	Serine/threonine-protein phosphatase PGAM5, mitochondrial	PGAM5	1E	1E
P63244	Guanine nucleotide-binding protein subunit beta-2-like 1	GNB2L1	1E	1E
P62249	40S ribosomal protein S16	RPS16	1E	1E
P46782	40S ribosomal protein S5	RPS5	1E	1E
P24534	Elongation factor 1-beta	EEF1B2	1E	3E
P27635	60S ribosomal protein L10	RPL10	1E	2E
O14818	Proteasome subunit alpha type-7	PSMA7	1E	2E
Q15233	Non-POU domain-containing octamer-binding protein	NONO	1E	1E
P14866	Heterogeneous nuclear ribonucleoprotein L	HNRNPL	1E	1E
Q9BWF3	RNA-binding protein 4	RBM4	1E	1E
P49411	Elongation factor Tu, mitochondrial	TUFM	1E	1E
P42167	Lamina-associated polypeptide 2, isoforms beta/gamma	TMPO	1E	1E
Q14103	Heterogeneous nuclear ribonucleoprotein D0	HNRNPD	1E	4E
Q9Y3F4	Serine-threonine kinase receptor-associated protein	STRAP	1E	1E
Q9BRS2	Serine/threonine-protein kinase RIO1	RIOK1	1E	1E
P11387	DNA topoisomerase 1	TOP1	1E	1E
Q14498	RNA-binding protein 39	RBM39	1E	2E
P98175	RNA-binding protein 10	RBM10	1E	2E
Q12906	Interleukin enhancer-binding factor 3	ILF3	1E	1E
Q9BUJ2	Heterogeneous nuclear ribonucleoprotein U-like protein 1	HNRNPUL1	1E	1E
Q9P2R3	Ankyrin repeat and FYVE domain-containing protein 1	ANKFY1	1E	1E
Q68CZ1	Protein fantom	RPGRIP1L	1E	1E
Q9BQG0	Myb-binding protein 1A	MYBBP1A	1E	1E
Q13813	Spectrin alpha chain, non-erythrocytic 1	SPTAN1	1E	1E
Q15942	Zyxin	ZYX	1E	1E
P09651	Heterogeneous nuclear ribonucleoprotein A1	HNRNPA1	1E	1E
P54105	Methylosome subunit pICln	CLNS1A	1E	1E
P16989	Y-box binding protein 3	YBX3	1E	2E
P63267	Actin, gamma-enteric smooth muscle	ACTG2	1E	2E
